# Supplementary material for: miR-145 inhibits tumor growth and metastasis by targeting metadherin in high-grade serous ovarian carcinoma
Source: Oncotarget. 2014 Oct 23;5(21):10816–29. doi: 10.18632/oncotarget.2522 (PMC4279412; doi:10.18632/oncotarget.2522)
Supplement: Supplementary file 2 [file oncotarget-05-10816-s002.xls]

## Sheet: H vs F
Table S1
HGSOC vs Fimbria 2.0 fold up regulated miRNAs
		Fold change	P-value	Normalized Data												CV-value
ID	Name	HGSOC vs Fimbria	HGSOC vs Fimbria	Fimbria-1	Fimbria-2	Fimbria-3	Fimbria-4	Fimbria-5	HGSOC-1	HGSOC-2	HGSOC-3	HGSOC-4	HGSOC-5	Mean of F group	Mean of H group	F group	H group
11052	hsa-miR-31-5p	3.92319	0.0459107	0.492375	1.01925	0.95622	0.328059	0.0900705	2.15185	2.68156	1.57852	4.5577	0.352595	0.577195	2.26445	0.696047	0.683116
147611	hsa-miR-4305	2.12802	0.0303659	0.478214	0.121925	0.186389	0.0780591	0.145415	0.468959	0.525999	0.239821	0.475742	0.438786	0.202	0.429861	0.788639	0.257664
168656	hsa-miR-5002-3p	2.41871	0.020999	0.27451	0.157219	0.406589	0.100211	0.0379816	0.498437	0.621401	0.257718	0.617051	0.367287	0.195302	0.472379	0.75147	0.336288
169168	hsa-miR-5580-3p	2.74052	0.0458286	0.108932	0.0449198	0.477677	0.0400844	0.103093	0.396606	0.654061	0.170022	0.509656	0.392752	0.154941	0.424619	1.18243	0.4188
169335	hsa-miR-4699-5p	4.19095	0.020029	0.0599129	N/A	0.0433463	0.0453586	0.0314704	0.185797	0.255264	0.0796421	0.306171	0.116552	0.0450221	0.188685	0.259123	0.498138
169358	hsa-miR-4417	8.93331	0.0210119	0.200436	0.354011	0.551365	0.0411392	0.0130222	1.24699	2.78814	1.44787	4.20066	0.678746	0.231995	2.07248	0.969266	0.684735
28019	hsa-miR-10a-3p	4.99297	0.00551533	0.0893246	0.026738	0.0762896	0.0548523	0.0488334	0.145601	0.318865	0.178971	0.488931	0.345739	0.0592076	0.295621	0.411959	0.467909
148495	hsa-miR-3915	2.63333	0.0179298	0.106754	0.20107	0.135241	0.231013	N/A	0.367128	0.670391	0.316779	0.575601	0.288932	0.168519	0.443766	0.340668	0.38161
147595	hsa-miR-3178	11.9653	0.0115031	0.0250545	0.412834	0.118769	0.32384	0.0379816	2.3841	1.0116	4.48591	1.56665	1.54163	0.183696	2.19798	0.953672	0.623239
168954	hsa-miR-5580-5p	3.89889	0.0142283	0.152505	0.00106952	0.122237	0.0580169	0.098752	0.275123	0.580146	0.115436	0.323128	0.392752	0.0865161	0.337317	0.681209	0.503409
169336	hsa-miR-17-5p	8.95259	0.00604286	0.250545	0.931551	0.103164	0.754219	0.0716224	3.05762	4.60851	3.95526	6.3382	0.940255	0.42222	3.77997	0.935328	0.526578
169193	hsa-miR-4725-5p	2.25064	0.0176213	0.0762527	0.126203	0.228002	0.186709	0.139989	0.313533	0.544908	0.357942	0.297692	0.19001	0.151431	0.340817	0.384018	0.38057
17608	hsa-miR-425-5p	3.63901	0.00078205	0.105664	0.347594	0.199393	0.135021	0.107434	0.717285	0.533734	0.721253	0.863872	0.421156	0.179021	0.65146	0.567417	0.267223
42524	hsa-miR-21-3p	3.16635	0.0025451	0.905229	1.00749	0.591244	0.440928	0.962561	3.30951	1.41642	2.57808	1.83231	3.23604	0.78149	2.47447	0.320763	0.339314
147706	hsa-miR-4255	2.83324	0.0485467	0.19281	0.0139037	0.207195	0.0021097	0.0412371	0.127736	0.387624	N/A	0.222327	0.298727	0.0914513	0.259103	1.09604	0.426859
148327	hsa-miR-3651	3.19061	0.000741697	0.471678	0.402139	0.477677	0.309072	0.37439	1.53283	0.883541	1.25996	1.02308	1.79334	0.406991	1.29855	0.173111	0.285378
169106	hsa-miR-4783-3p	2.97483	0.0482	0.0566449	0.00427807	0.0398786	0.177215	0.0303852	0.301921	0.054147	0.247875	0.14602	0.167483	0.0616804	0.183489	1.0913	0.521038
10306	hsa-miR-146b-5p	11.6684	0.023512	0.421569	0.986096	0.996966	0.572785	0.156267	6.04913	8.26472	6.15839	15.4395	0.653281	0.626736	7.313	0.582194	0.730736
11045	hsa-miR-302c-5p	4.4165	0.00222585	0.0653595	0.0160428	0.0745557	0.0843882	0.0477482	0.242072	0.103137	0.295302	0.268488	0.363369	0.0576189	0.254474	0.466452	0.37681
42640	hsa-miR-20b-5p	4.69068	0.0307755	N/A	0.531551	0.0286086	0.429325	0.0434075	1.16749	1.23507	2.28188	0.825247	0.546523	0.258223	1.21124	1.00701	0.544456
145633	hsa-let-7d-3p	2.3431	0.0319783	1.01525	0.97861	0.926745	0.869198	1.18177	1.29969	3.88655	1.10872	2.80641	2.5475	0.994314	2.32977	0.119045	0.491748
33902	hsa-miR-128	9.56571	0.00711179	N/A	0.0406417	0.0771565	0.00316456	0.0130222	0.455561	0.116889	0.406264	0.211022	0.412341	0.0334962	0.320415	0.989618	0.461527
19585	hsa-miR-148b-3p	2.08039	0.0361304	0.577342	1.40856	1.9922	0.880802	0.109604	2.43591	2.27589	1.77002	2.70278	1.15181	0.9937	2.06728	0.735528	0.297178
10964	hsa-miR-155-5p	9.33657	0.000232292	0.1939	0.129412	0.283485	0.14135	0.0510038	1.61858	1.19725	1.09799	2.24682	1.30069	0.15983	1.49226	0.537864	0.311535
168763	hsa-miR-3676-5p	3.01585	0.00517854	1.73094	1.79251	2.62852	1.12342	0.698861	4.20724	6.03438	2.04743	5.47904	6.2811	1.59485	4.80984	0.459814	0.361693
168995	hsa-miR-4791	2.44309	0.000708588	1.93028	1.75508	2.40052	1.64768	1.89799	5.77669	4.55866	3.21611	4.10268	5.87659	1.92631	4.70615	0.149705	0.240453
42633	hsa-miR-885-3p	5.54599	0.00566438	0.0141612	N/A	0.0268747	0.0116034	N/A	0.108084	0.0696175	0.102908	0.141309	0.0646425	0.0175464	0.0973124	0.466142	0.321589
29190	hsa-miR-708-5p	2.93305	0.0123214	0.559913	0.77754	0.8886	0.305907	0.393923	1.76061	1.51783	1.41029	2.94395	0.94907	0.585177	1.71635	0.422303	0.435101
46264	hsa-miR-298	5.7632	0.00095116	0.0206972	0.00641711	0.107499	0.0295359	N/A	0.211702	0.314568	0.157494	0.265662	0.233105	0.0410373	0.236506	1.10436	0.248472
168631	hsa-miR-4723-5p	3.60642	0.00831181	0.0185185	N/A	0.114434	0.0400844	N/A	0.220634	0.244951	0.111857	0.238342	0.22429	0.0576791	0.208015	0.87242	0.26281
168952	hsa-miR-4781-3p	2.08339	0.0398995	0.316993	0.0374332	0.197659	0.0506329	0.0933261	0.340331	0.233777	0.246085	0.390956	0.238981	0.139209	0.290026	0.84488	0.246341
169420	hsa-miR-193b-5p	2.28353	0.0428527	0.0566449	N/A	0.0684872	0.0421941	N/A	0.142921	0.0825097	0.166443	0.170513	0.0744368	0.0557754	0.127365	0.236092	0.360746
46788	hsa-miR-1299	2.34319	0.0156205	0.275599	0.057754	0.322497	0.545359	0.258275	0.338544	0.870649	0.566443	0.845973	0.798237	0.291897	0.683969	0.596825	0.332824
10925	hsa-miR-10b-5p	2.51962	0.0490275	3.16013	5.64599	2.19419	4.38608	2.26044	6.07503	13.0013	8.00984	14.7131	2.66405	3.52937	8.89267	0.418899	0.557384
42839	hsa-miR-135a-5p	12.9644	0.0204828	0.194989	0.875936	0.0762896	0.700422	0.0922409	3.07548	6.42286	4.03579	10.4663	1.14887	0.387975	5.02987	0.962319	0.712441
168559	hsa-miR-15a-3p	6.05136	0.0278918	0.00544662	0.00748663	0.0312094	0.139241	0.0629409	0.11523	0.549205	0.137808	0.473858	0.214496	0.0492648	0.298119	1.12442	0.671018
148263	hsa-miR-1273e	4.17133	0.0359881	0.168845	0.0203209	0.0814911	0.00527426	0.0455779	0.10987	0.495917	N/A	0.224211	0.242899	0.0643019	0.268225	1.01366	0.606905
19596	hsa-miR-30d-5p	3.6965	4.22687e-06	2.15468	5.3615	2.69614	3.49789	2.27347	12.9719	11.9768	11.6832	12.5106	9.94123	3.19674	11.8167	0.412808	0.0981139
10986	hsa-miR-193a-3p	3.06567	0.00771579	3.27669	7.86096	4.52622	3.27743	1.28161	13.1862	13.4044	11.1275	18.6566	5.62194	4.04458	12.3993	0.600669	0.378996
17391	hsa-miR-635	2.2659	0.0285745	0.043573	N/A	0.0728218	0.0274262	N/A	0.0848593	0.136657	0.0706935	0.143194	0.107738	0.0479403	0.108628	0.479989	0.29057
17863	hsa-miR-934	8.32369	0.0061069	0.0816993	0.105882	0.12137	0.0991561	0.069452	0.493077	1.17232	0.559284	1.33019	0.420176	0.0955119	0.795011	0.213247	0.53218
17854	hsa-miR-106b-3p	3.23941	0.000232485	0.25817	0.436364	0.360642	0.345992	0.220293	1.34971	0.849162	0.938702	1.27367	0.841332	0.324292	1.05052	0.264996	0.231277
147588	hsa-miR-4288	2.2649	0.0179602	0.485839	1.82674	1.15908	1.33017	0.591427	2.75212	2.54319	3.64206	1.935	1.3428	1.07865	2.44303	0.511616	0.355186
148379	hsa-miR-3654	2.26453	0.0114161	0.122004	0.396791	0.179454	0.564346	0.157352	0.679768	0.572411	0.775839	0.408855	0.778648	0.28399	0.643104	0.669335	0.2424
168750	hsa-miR-4645-5p	3.71374	0.0223099	0.0272331	0.260963	0.175986	0.085443	0.0141074	0.309067	0.68844	0.268456	0.617993	0.209598	0.112746	0.418711	0.927642	0.5216
169001	hsa-miR-4670-5p	4.6588	0.0487953	0.0599129	0.00855615	0.0554833	N/A	N/A	0.0580616	0.240653	N/A	0.194065	0.277179	0.0413174	0.19249	0.688775	0.497983
42954	ebv-miR-BART7-5p	2.10879	0.00411732	0.131808	0.170053	0.225401	0.385021	0.186652	0.418044	0.632574	0.408949	0.44748	0.410382	0.219787	0.463486	0.447215	0.206683
10997	hsa-miR-19a-3p	3.80243	0.0117116	0.279956	1.71658	0.164716	1.06751	0.0531742	2.13131	3.39751	3.44519	2.59444	0.910872	0.656387	2.49586	1.08808	0.418736
169271	hsa-miR-4784	2.37346	0.0259719	0.0533769	0.191444	0.0970958	0.35654	0.00759631	0.286735	0.379888	0.305145	0.449364	0.254652	0.141211	0.335157	0.978724	0.234795
42823	hsa-miR-27b-5p	3.07769	0.0398666	0.0424837	0.0160428	0.0910273	N/A	0.0434075	0.105404	0.248388	N/A	0.145078	0.0950049	0.0482403	0.148469	0.647159	0.471614
17427	hsa-miR-200c-3p	3.64386	0.0244271	5.02179	13.5283	1.92284	7.75633	2.55779	19.0907	25.835	17.8971	41.2642	8.09696	6.15742	22.4368	0.766349	0.547435
17942	hsa-miR-125a-3p	3.56616	0.0469157	0.200436	0.174332	0.180321	0.0759494	0.00651112	0.429656	0.5896	0.287248	0.878945	0.0881489	0.12751	0.45472	0.651434	0.660854
27720	hsa-miR-15a-5p	2.63637	0.0392741	0.105664	3.47487	1.41829	2.6519	0.49376	4.93703	4.98754	5.89441	4.77532	0.877571	1.6289	4.29437	0.874004	0.456308
17898	hsa-miR-99b-3p	2.29524	0.00105702	0.285403	0.225668	0.289554	0.240506	0.213782	0.487718	0.742587	0.468904	0.717852	0.463271	0.250983	0.576066	0.138121	0.245256
147889	hsv1-miR-H14-3p	5.03445	0.00537763	0.0348584	N/A	0.0563502	0.0738397	N/A	0.313533	0.182209	0.371365	0.329722	0.188051	0.0550161	0.276976	0.354893	0.312235
148118	hsa-miR-676-5p	4.78258	0.0379792	0.151416	0.00855615	0.0173385	N/A	N/A	0.284949	0.432316	N/A	0.26943	0.143976	0.0591036	0.282668	1.35466	0.417643
148049	hsa-miR-3924	2.43945	0.00605935	0.437908	0.37861	0.494148	0.265823	0.28866	0.887003	1.23249	0.572707	1.2162	0.641528	0.37303	0.909986	0.259638	0.340546
169065	hsa-miR-378h	4.59177	0.00720495	0.0533769	N/A	0.046814	0.0147679	N/A	0.131309	0.242372	0.105593	0.199717	0.200784	0.0383196	0.175955	0.539114	0.318168
169214	hsa-miR-4638-5p	2.72454	0.0155229	0.046841	0.084492	0.0182055	0.0474684	0.0575149	0.126842	0.189944	0.0420582	0.181818	0.152791	0.0509043	0.138691	0.467915	0.429056
17280	hsa-miR-15b-5p	7.9564	0.0206802	0.298475	1.55722	0.104031	1.06646	0.226804	3.14069	7.88139	4.60045	9.38295	0.876592	0.650597	5.17641	0.971273	0.669043
10946	hsa-miR-141-3p	2.26139	0.0314355	13.963	29.9679	19.6853	15.4662	6.80955	62.0813	32.618	41.9875	41.0853	16.4633	17.1784	38.847	0.496209	0.425821
30033	hsa-miR-877-5p	3.31761	0.00238111	0.354031	0.149733	0.401387	0.296414	0.135648	1.01027	0.794156	0.49217	1.29157	0.848188	0.267442	0.887271	0.448318	0.330943
13171	hsa-miR-429	2.05679	0.0365457	1.84423	2.48556	2.48895	1.67511	1.94574	6.83251	1.73614	4.50649	3.23033	5.1665	2.08792	4.2944	0.180633	0.449798
148678	hsa-miR-301a-5p	4.06743	0.0382237	0.0925926	0.00748663	0.164716	0.0453586	N/A	0.269763	0.501074	0.0653244	0.461611	0.279138	0.0775385	0.315382	0.873733	0.553267
27545	hsa-miR-373-5p	2.06525	0.0365531	0.171024	0.0631016	0.187256	0.270042	0.0499186	0.328718	0.186506	0.474273	0.273198	0.268364	0.148269	0.306212	0.619916	0.348693
30687	hsa-miR-93-5p	4.6233	0.0284204	0.0261438	1.86845	0.905938	0.663502	0.269126	3.00313	3.85131	3.48456	6.47292	0.4476	0.746632	3.4519	0.955988	0.623255
11151	hsa-miR-516b-5p	4.92594	0.00798108	0.0130719	0.00320856	0.0546164	0.0537975	N/A	0.0786065	0.190804	0.119911	0.236458	0.142018	0.0311736	0.153559	0.862968	0.400678
145845	hsa-miR-20a-5p	3.23038	0.0135523	0.720044	6.09198	5.2059	2.72996	5.4433	19.9366	6.06274	18.6282	9.79934	10.7982	4.03823	13.045	0.557552	0.458346
147664	hsa-miR-4311	3.56403	0.00860184	0.037037	0.00855615	0.0875596	0.0464135	N/A	0.114337	0.220026	0.09217	0.165803	0.20764	0.0448916	0.159995	0.728077	0.350685
42661	hsa-miR-492	11.0461	0.0385075	0.0185185	N/A	0.00866927	0.00105485	N/A	0.0634212	0.119467	0.0912752	0.198775	0.0470127	0.00941421	0.10399	0.930044	0.574522
146112	hsa-miR-30b-5p	3.0936	0.0226338	2.45207	9.39144	3.79801	7.03903	4.65437	12.3537	18.3223	21.4541	27.5224	4.91087	5.46698	16.9127	0.504334	0.512061
147792	hsa-miR-3165	2.29595	0.0474891	0.147059	N/A	0.0572172	0.0189873	N/A	0.0937919	0.212291	0.177181	0.176166	0.194907	0.0744211	0.170867	0.883434	0.266632
147988	hsa-miR-3135a	2.00668	0.0153847	0.0849673	0.0705882	0.0962289	0.184599	0.052089	0.175078	0.285346	0.169128	0.172398	0.178257	0.0976945	0.196041	0.525216	0.255233
148059	hsa-miR-493-5p	3.26311	0.0361854	0.0980392	0.00106952	0.10143	0.201477	0.00542594	0.166146	0.177052	0.470694	0.358926	0.156709	0.0814884	0.265905	1.01421	0.53305
145914	hsa-miR-135b-5p	19.2388	0.00419251	0.228758	0.31123	0.21153	0.117089	0.0889853	2.65386	4.367	3.83624	6.42675	1.13908	0.191518	3.68459	0.468265	0.535117
169198	hsa-miR-3145-5p	2.35823	0.00799138	0.157952	0.086631	0.139575	0.109705	0.0260445	0.31264	0.240653	0.15481	0.325012	0.192948	0.103981	0.245212	0.494783	0.301333
H vs F 2.0 fold down regulated miRNAs
		Fold change	P-value	Normalized												CV-value
ID	Name	H vs F	H vs F	FA	FB	FC	FD	FE	HA	HB	HC	HD	HE	Mean of F group	Mean of H group	F group	H group
145838	hsa-miR-125b-1-3p	0.323723	0.0212866	0.25817	0.362567	0.490681	0.137131	0.422138	0.142028	0.0472712	N/A	0.185586	0.0577865	0.334137	0.108168	0.416956	0.61756
169076	hsa-miR-345-3p	0.403483	0.0221335	3.74728	2.1508	2.41092	0.962025	3.50624	1.12104	1.05458	0.293512	1.29157	1.39471	2.55545	1.03108	0.439608	0.420724
30787	hsa-miR-125b-5p	0.325438	0.00967134	34.1656	86.6225	41.941	58.7004	34.9463	16.4172	18.092	16.6541	24.5982	7.67287	51.2752	16.6869	0.430723	0.361916
42965	hsa-miR-424-5p	0.0977962	0.0180258	3.7854	9.00963	9.21977	25.8354	13.5648	1.42474	0.672969	2.27114	0.575601	1.0617	12.283	1.20123	0.67825	0.571418
17676	hsa-miR-152	0.344493	0.0358433	0.456427	2.47273	1.81448	1.56224	0.875746	0.757481	0.389343	0.693512	0.54357	0.0901077	1.43632	0.494803	0.55123	0.540183
14272	hsa-miR-542-3p	0.224045	0.0431966	0.212418	1.3262	1.31686	0.864979	0.195334	0.308173	0.122905	0.153915	0.112106	0.180215	0.783159	0.175463	0.715996	0.449438
169009	hsa-miR-548ap-5p/hsa-miR-548j	0.415872	0.000185395	5.52505	5.80107	5.77807	5.19937	7.81335	2.79678	2.01461	2.13244	2.09515	3.4858	6.02338	2.50496	0.170946	0.252037
33596	hsa-miR-126-5p	0.080034	0.0146739	0.232026	3.85241	1.54313	4.64662	3.38253	0.328718	0.00429738	0.468009	0.0960904	0.195886	2.73134	0.2186	0.660225	0.842828
31867	hsa-miR-145-3p	0.21337	0.0139957	0.568627	2.08021	0.712614	1.26055	0.832339	0.272443	0.239794	0.146756	0.286387	0.218413	1.09087	0.232759	0.559534	0.236321
168564	hsa-miR-548at-5p	0.313156	0.000197508	0.808279	1.20428	1.12267	0.971519	1.42594	0.454667	0.300817	0.170022	0.344795	0.462292	1.10654	0.346519	0.211467	0.348526
42571	hsa-miR-129-1-3p	0.492173	0.00515312	1.06972	0.793583	0.657997	0.504219	0.873576	0.454667	0.31113	0.272931	0.400377	0.479922	0.779818	0.383805	0.274896	0.233439
42885	hsa-miR-376a-5p	0.490723	0.00886465	0.619826	0.624599	0.430863	0.475738	0.652198	0.311746	0.168457	0.0653244	0.382478	0.4476	0.560645	0.275121	0.178426	0.568953
148228	hsa-miR-3656	0.370337	0.0463083	0.236383	0.591444	0.709146	1.01266	0.334238	0.301027	0.00859476	0.386577	0.108337	0.263467	0.576774	0.213601	0.536088	0.714462
146042	hsv1-miR-H8-3p	0.4447	0.0388012	19.5403	11.8342	12.1933	4.25527	19.1753	6.81286	6.00859	2.00626	6.45125	8.51518	13.3997	5.95883	0.46991	0.403567
147868	hsa-miR-4269	0.288957	0.0379694	0.281046	0.0898396	0.138708	0.362869	0.228974	0.141134	0.0773528	N/A	0.00282619	0.0333007	0.220287	0.0636535	0.496079	0.943136
168847	hsa-miR-4740-3p	0.349991	0.00756133	1.04357	0.565775	0.611183	0.639241	1.27727	0.275123	0.34379	0.107383	0.276967	0.444662	0.827408	0.289585	0.382053	0.424877
169103	hsa-miR-4652-3p	0.409231	0.00583232	0.833333	0.575401	0.455137	1.04958	0.773738	0.41983	0.263859	0.155705	0.23269	0.436827	0.737437	0.301782	0.313578	0.404899
169220	hsa-miR-4697-3p	0.388764	0.00712002	1.38126	0.73369	0.740355	1.63819	1.32176	0.58151	0.429738	0.305145	0.266604	0.677767	1.16305	0.452153	0.349673	0.389677
169325	hsa-miR-4446-5p	0.330923	0.00722629	1.11983	0.381818	0.554833	0.881857	1.0917	0.281376	0.264719	0.228188	0.170513	0.388834	0.806006	0.266726	0.406255	0.301518
169288	hsa-miR-4730	0.0531862	1.89708e-05	0.24183	N/A	N/A	N/A	0.240912	N/A	0.0171895	N/A	0.00565238	0.0156709	0.241371	0.0128376	0.00269081	0.488311
17338	hsa-miR-660-5p	0.452648	0.0257354	3.86383	2.53262	2.25141	1.06224	3.51275	1.19875	1.19467	0.578971	1.25483	1.75808	2.64457	1.19706	0.418996	0.349495
146137	hsa-miR-133a	0.322558	0.00386	1.4183	0.88984	1.04291	0.520042	1.33478	0.315319	0.370434	0.0957494	0.381536	0.516161	1.04118	0.33584	0.347265	0.456131
147198	hsa-miR-26a-5p	0.400906	0.00870725	6.40523	7.51765	9.44777	13.6034	13.1698	5.71952	1.24022	6.16286	2.37117	4.60921	10.0288	4.0206	0.324709	0.531602
42708	hsa-miR-99a-5p	0.425575	0.0212768	3.061	10.6364	8.0078	9.34916	6.04666	3.71148	1.82553	5.56779	2.44842	2.23604	7.4202	3.15785	0.400347	0.481361
11041	hsa-miR-29c-3p	0.216811	0.0300526	1.12745	12.8428	8.0104	14.538	5.41508	2.20902	1.78513	3.45861	1.20113	0.437806	8.38674	1.81834	0.651348	0.622871
42630	hsa-miR-140-3p	0.2077	0.00106351	9.09913	14.5765	12.059	6.78586	6.75746	2.45377	2.0318	1.83803	2.9496	0.961802	9.85558	2.047	0.346825	0.362436
46800	hsa-miR-1224-3p	0.450722	0.0441519	1.75381	0.796791	1.15128	0.446203	1.30982	0.509156	0.461538	0.0751678	0.670749	0.743389	1.09158	0.492	0.456481	0.528181
13148	hsa-miR-195-5p	0.234751	0.0465672	6.60022	38.0877	18.4326	20.3354	6.92349	3.78741	5.20327	3.6349	8.08667	0.504407	18.0759	4.24333	0.711581	0.64808
147771	hsa-miR-4328	0.0486076	0.000108574	10.4259	24.0813	24.4335	18.7553	17.325	1.19339	0.930812	0.927964	1.09939	0.467189	19.0042	0.923749	0.30196	0.302372
46696	hsa-miR-1234-3p	0.319672	0.0168865	0.368192	0.232086	0.0806242	0.292194	0.332067	0.0562751	0.0601633	0.00805369	0.101743	0.190989	0.261033	0.0834448	0.432087	0.822991
46806	hsa-miR-1227-3p	0.390268	0.010521	1.15033	1.1893	0.376246	1.45042	1.20456	0.398392	0.318865	0.449217	0.243994	0.685602	1.07417	0.419214	0.379503	0.401055
147909	hsa-miR-1273d	0.41927	0.00426572	1.23312	0.633155	0.62332	1.19198	0.936517	0.300134	0.403094	0.442953	0.305228	0.484819	0.923618	0.387246	0.316827	0.212907
147731	hsa-miR-3189-3p	0.493107	0.0131885	3.50763	1.38717	1.82835	2.58439	2.41888	0.891469	0.998711	1.32617	1.11352	1.4525	2.34528	1.15647	0.343688	0.19972
148338	hsa-miR-3064-3p	0.258464	0.0361144	0.538126	0.144385	0.0892935	0.399789	0.252849	0.0160786	0.0773528	0.085906	0.0791333	0.109696	0.284888	0.0736334	0.648087	0.470834
46281	hsa-miR-1291	0.462832	0.0215353	1.80174	1.04492	0.759428	1.37764	2.1096	0.483251	0.666953	0.6783	0.418276	1.03624	1.41867	0.656604	0.3861	0.36643
168980	hsa-miR-4324	0.329278	0.0125599	3.34205	12.4824	11.7876	16.2321	8.84645	3.06119	3.05716	5.41745	2.5643	3.24976	10.5381	3.46997	0.456101	0.322169
42603	hsa-miR-424-3p	0.38786	0.0244591	0.455338	1.09733	0.58951	0.660338	0.303852	0.252791	0.260421	0.115436	0.289213	0.286974	0.621273	0.240967	0.481168	0.298685
42866	hsa-miR-451a	0.42688	0.0133788	30.3943	59.6289	44.6641	49.9958	21.7081	22.0071	19.7155	19.1383	21.8926	5.35064	41.2782	17.6208	0.368531	0.395974
29562	hsa-miR-199a-5p	0.270163	0.000209812	28.7614	39.1187	29.9653	22.7869	42.1346	11.7293	4.97035	8.34362	9.16439	9.76592	32.5534	8.79472	0.243514	0.281526
146160	hsa-miR-133b	0.376541	0.00264307	1.9793	1.27273	1.66883	0.85443	1.35323	0.503796	0.642028	0.266667	0.508714	0.762977	1.4257	0.536837	0.297704	0.344837
168935	hsa-miR-4687-3p	0.311384	0.0022293	3.21242	3.45668	4.17425	6.77848	5.48779	1.72398	0.632574	2.09306	1.01178	1.73457	4.62193	1.43919	0.323553	0.415337
17492	sv40-miR-S1-5p	0.41077	0.00129273	8.73856	7.14652	10.7482	13.3671	9.5898	3.84189	2.70477	5.84072	2.90438	5.07835	9.91803	4.07402	0.235194	0.33446
42641	hsa-miR-145-5p	0.0436676	5.50222e-05	17.2712	25.1679	25.2527	31.4451	37.2523	1.682	0.572411	1.88725	0.932642	0.881489	27.2779	1.19116	0.275279	0.473239
11104	hsa-miR-422a	0.24528	0.0124749	0.0424837	0.183957	0.233203	0.140295	0.103093	0.0357302	0.0257843	0.0393736	0.0480452	0.0235064	0.140606	0.0344879	0.521281	0.291965
145943	hsa-miR-100-5p	0.129272	0.014783	0.454248	5.6877	3.08019	4.00211	2.31796	0.378741	0.339493	0.547651	0.644371	0.0989226	3.10844	0.401836	0.625499	0.522397
13177	hsa-miR-143-3p	0.0926855	0.00444161	20.3377	61.5005	27.9298	30.9462	22.9192	0.560965	4.67039	1.48546	8.22044	0.229187	32.7267	3.03329	0.507588	1.11747
145640	hsa-miR-328	0.454326	0.0460917	2.43028	1.65882	0.779367	1	2.31687	0.629745	0.678986	0.567338	0.408855	1.43389	1.63707	0.743763	0.456433	0.536442
11014	hsa-miR-214-3p	0.253176	0.00931075	5.14924	6.89198	4.443	8.82278	13.5366	2.79589	0.397078	3.03714	1.21338	2.39079	7.76873	1.96686	0.468864	0.570959
19591	hsa-miR-199b-5p	0.403218	0.00102193	2.89869	2.31444	2.56784	1.51793	2.25719	0.859312	1.23593	0.374049	1.12765	1.06268	2.31122	0.931924	0.220961	0.365593
